# Supplementary material for: Adverse Events of Radioligand Therapy in Patients with Progressive Neuroendocrine Neoplasms: The Biggest Eastern European Prospective Study
Source: Cancers (Basel). 2024 Oct 17;16(20):3509. doi: 10.3390/cancers16203509 (PMC11505743; doi:10.3390/cancers16203509)
Supplement: Supplementary file 1 [file cancers-16-03509-s001.zip]

Archive with 1 entries (1 files):
- cancers-3265823-supplementary.pdf
